# Supplementary material for: Evidence for the effects on the wildlife gut microbiome by grazing: The potential gut microbiota transmission between Yunnan snub-nosed monkeys (Rhinopithecus bieti) and sympatric livestock
Source: iScience. 2025 Nov 19;28(12):114147. doi: 10.1016/j.isci.2025.114147 (PMC12719169; doi:10.1016/j.isci.2025.114147)
Supplement: Table S1. The analysis of differential abundant phyla using ANCOM-BC [file mmc2.xlsx]

## Sheet: TableS1
taxon	mean.difference (PIG - COW)	mean.difference (YSMALL - COW)	mean.difference (YSMALL - PIG)	se (PIG - COW)	se (YSMALL - COW)	se (YSMALL - PIG)	W	p.val	q.val	diff.abn
Actinobacteriota	1.084677165745756	0.7590777637678353	-0.325599	0.41282843223349297	0.31907979563607247	0.4384761237985494	2.6274284449775247	0	0	TRUE
Bacteroidota	-0.820947	0.5715230032901122	1.3924704539258217	0.32802516235265766	0.2741985574578468	0.3735642632522176	3.7275258661069355	0	0	TRUE
Campylobacterota	1.1193873181102725	1.0384372502635546	-0.0809501	0	0	0	Inf	0	0	TRUE
Cyanobacteria	-1.02547	-1.54219	-0.516719	0.3698223640731438	0.3134764074808693	0.3872161423161821	4.919641226618654	0	0	TRUE
Desulfobacterota	0.9907836800180816	1.045538798614388	0.05475511859630644	0	0	0	Inf	0	0	TRUE
Fibrobacterota	0	1.0025147561087133	1.0025147561087133	0	0	0	Inf	0	0	TRUE
Firmicutes	0.7769570778087926	0.00414996063863704	-0.772807	0.3347614121932987	0.2706185165685906	0.37873802444845434	2.3209278295198503	0	0	TRUE
Patescibacteria	-1.14192	-1.26196	-0.120038	0	0	0	Inf	0	0	TRUE
Planctomycetota	0.5291859016188023	-0.017486	-0.546672	0.4865514392791336	0.42594764237323257	0.5175831312009342	1.0876258066420177	0.196	1	FALSE
Proteobacteria	-1.13462	-1.64302	-0.5084	0.691915322387149	0.5686635532655281	0.6368767047653582	2.8892570913388607	0	0	TRUE
Spirochaetota	2.4369021675223648	2.3649760237543154	-0.0719261	0.363779708327581	0.39053444162849554	0.44383123988538464	6.69884029190532	0	0	TRUE
Verrucomicrobiota	-1.66264	-0.837713	0.8249309263361293	0.3836485127270467	0.3935202954269739	0.44400178722546135	4.333768829369509	0	0	TRUE
