# Supplementary material for: Evidence for the effects on the wildlife gut microbiome by grazing: The potential gut microbiota transmission between Yunnan snub-nosed monkeys (Rhinopithecus bieti) and sympatric livestock
Source: iScience. 2025 Nov 19;28(12):114147. doi: 10.1016/j.isci.2025.114147 (PMC12719169; doi:10.1016/j.isci.2025.114147)
Supplement: Table S2. The analysis of differential abundant families using ANCOM-BC [file mmc3.xlsx]

## Sheet: TableS2
taxon	mean.difference (PIG - COW)	mean.difference (YSMALL - COW)	mean.difference (YSMALL - PIG)	se (PIG - COW)	se (YSMALL - COW)	se (YSMALL - PIG)	W	p.val	q.val	diff.abn
Acholeplasmataceae	0	0.21178977720306408	0.21178977720306408	0	0	0	Inf	0	0	TRUE
Acidaminococcaceae	-1.34487	0.6761259024322395	2.020992385062856	0.28351664080881306	0.2653106251075498	0.31464714553906853	6.423043760973567	0	0	TRUE
Akkermansiaceae	-2.97598	-1.60026	1.3757247793819403	0.3919852948381514	0.39854850839923966	0.4266816000007487	7.592081157500464	0	0	TRUE
Alcaligenaceae	-1.30703	-1.07342	0.2336095284474622	0.4732553447142692	0.4459827953073383	0.3821081763723533	2.7617955792460576	0.002	0.07	FALSE
Anaerofustaceae	0	0.20607563093748874	0.20607563093748874	0	0	0	Inf	0	0	TRUE
Anaerovoracaceae	0.2956397407110094	-0.24334	-0.538979	0.21866260453916864	0.22899742169291937	0.22099336800319416	2.438894192025673	0.001	0.035	TRUE
Atopobiaceae	0.250135326490298	0.37527068481980197	0.12513535832950395	0.2888865943980382	0.22615731642621206	0.30535748448751743	1.6593347089093218	0.045	1	FALSE
Bacillaceae	-0.768312	-0.768312	0	0	0	0	Inf	0	0	TRUE
Bacteroidaceae	-3.98932	-2.09436	1.8949637140412479	0.23110370491938662	0.25790998763712086	0.2848140740355632	17.262035573234275	0	0	TRUE
Bacteroidales RF16 group	-0.151283	-0.792103	-0.64082	0	0	0	Inf	0	0	TRUE
Bacteroidales_uncultured	-2.35346	-2.22083	0.13262376479885138	0	0	0	Inf	0	0	TRUE
Barnesiellaceae	-0.467449	0.028727913223676182	0.4961773438496274	0	0	0	Inf	0	0	TRUE
Brachyspiraceae	0	0.2905276438795977	0.2905276438795977	0	0	0	Inf	0	0	TRUE
Bradymonadales_norank	0.2015112794939475	0.33998318601250227	0.13847190651855476	0	0	0	Inf	0	0	TRUE
Burkholderiaceae	-2.46612	-1.96117	0.5049535884426803	0.6626996508478553	0.5090652230860911	0.6147059535558866	3.852490944123817	0	0	TRUE
Butyricicoccaceae	-0.713269	-0.83092	-0.117652	0.2560925773444817	0.25858700963092834	0.2387952658166115	3.21331035553079	0	0	TRUE
Campylobacteraceae	1.0568992929595222	0.8381717817837203	-0.218728	0	0	0	Inf	0	0	TRUE
Caulobacteraceae	-1.27513	-0.677161	0.5979668927713078	0.3917651271817027	0.4032904620043416	0.3189950453849714	3.254827613107395	0	0	TRUE
Christensenellaceae	0.0037793453832746238	1.2628914310476782	1.2591120856644036	0.17218056310984628	0.19866507999991823	0.23559381923083478	6.356886832090461	0	0	TRUE
Clostridia UCG-014_norank	-1.78309	0.5527304996645643	2.3358185574658927	0.26905751887865337	0.25387254828526684	0.3051335991319969	7.655068350750346	0	0	TRUE
Clostridia vadinBB60 group_norank	-0.327567	0.4122929722609578	0.7398601422999017	0	0	0	Inf	0	0	TRUE
Clostridia_norank	-0.972312	-0.70029	0.2720214315586217	0	0	0	Inf	0	0	TRUE
Clostridiaceae	5.50126942437936	-0.833656	-6.33493	0.37465726261143606	0.3066395261288536	0.3342631487424507	18.951912226234445	0	0	TRUE
Comamonadaceae	-0.778101	-1.55799	-0.779889	0.4314893933872668	0.37910707390252835	0.34242941722925435	4.109630402014015	0	0	TRUE
Desulfovibrionaceae	0.7678655347570394	0.9301736535283799	0.16230811877134044	0	0	0	Inf	0	0	TRUE
Dysgonomonadaceae	-0.547667	-0.473432	0.07423423375698437	0	0	0	Inf	0	0	TRUE
Eggerthellaceae	0.11582484329436127	0.4878124692500129	0.37198762595565166	0	0	0	Inf	0	0	TRUE
Enterobacteriaceae	0.4632648010004503	0.5529745476386729	0.08970974663822262	0	0	0	Inf	0	0	TRUE
Erysipelatoclostridiaceae	0.17221567189426878	1.3093012321053337	1.1370855602110648	0.22641509881800512	0.2197259483912278	0.28366034276737545	5.958792039318399	0	0	TRUE
Erysipelotrichaceae	2.337068010378406	-0.0432754	-2.38034	0.302025471675565	0.23594759297929013	0.32108375827425706	7.73798314894738	0	0	TRUE
Eubacteriaceae	0.1614026308799585	0.08138221207488548	-0.0800204	0	0	0	Inf	0	0	TRUE
F082	-2.49848	-2.81489	-0.316415	0	0	0	Inf	0	0	TRUE
Fibrobacteraceae	0	1.0198149841576711	1.0198149841576711	0	0	0	Inf	0	0	TRUE
Gastranaerophilales_norank	-1.41483	-1.69723	-0.282401	0.2780358649787582	0.25078647106876684	0.2668669684598385	6.767638753469162	0	0	TRUE
Helicobacteraceae	0	0.35115963712945486	0.35115963712945486	0	0	0	Inf	0	0	TRUE
Hungateiclostridiaceae	-0.335688	-0.0647984	0.2708898010940728	0.18611917736478728	0.1818585894930735	0.19332664773996405	1.8036194668798824	0.004	0.14	FALSE
Lachnospiraceae	-0.0992528	2.122685115589153	2.221937942958781	0.204466807465488	0.21663128292160205	0.21690453473966162	10.243851958308058	0	0	TRUE
Lactobacillaceae	2.4106115703582436	0	-2.41061	0	0	0	Inf	0	0	TRUE
Monoglobaceae	-3.03084	-0.469802	2.5610360516019686	0.20432352468608778	0.23044290465101971	0.24681279101974923	14.833526261812127	0	0	TRUE
Muribaculaceae	1.5642122958825553	4.652287287686197	3.0880749918036416	0.2714584821337774	0.2722743088440045	0.2538292847775684	17.086765576371935	0	0	TRUE
Oscillospiraceae	-1.09526	-0.732268	0.3629962081336009	0.21090587901505722	0.2048570124716222	0.22907515722505217	5.193140327889614	0	0	TRUE
Oxalobacteraceae	0.22119135904969697	0.9618458137676444	0.7406544547179474	0	0	0	Inf	0	0	TRUE
Paludibacteraceae	-0.774974	-0.774974	0	0	0	0	Inf	0	0	TRUE
Peptococcaceae	-0.793213	0.16483398878007693	0.9580472164423801	0	0	0	Inf	0	0	TRUE
Peptostreptococcaceae	1.084793480859628	-4.11399	-5.19878	0.34669904129639595	0.3600822654062444	0.3385724201461434	15.355003889213313	0	0	TRUE
Pirellulaceae	0.3247393128706393	-0.00168263	-0.326422	0.4219405203646475	0.40805129971804854	0.4248458189320002	0.7696329155350962	0.615	1	FALSE
Planococcaceae	-0.226407	-0.472721	-0.246314	0	0	0	Inf	0	0	TRUE
Prevotellaceae	-0.56501	1.2821784088397514	1.8471879114094039	0.24434871677704154	0.26644208662002017	0.2990155091257348	6.177565561098266	0	0	TRUE
Puniceicoccaceae	0	0.23651701352932916	0.23651701352932916	0	0	0	Inf	0	0	TRUE
RF39_norank	-2.35673	0.3011177454077787	2.6578493219166863	0.2433621022329332	0.2230594369286287	0.28084542034244936	9.684053329935367	0	0	TRUE
Rhizobiaceae	0	0.10864987016824552	0.10864987016824552	0	0	0	Inf	0	0	TRUE
Rhodospirillales_uncultured	-0.800665	-0.38141	0.41925426402547566	0	0	0	Inf	0	0	TRUE
Rikenellaceae	-2.41347	-1.15559	1.2578783181498139	0.25096315260269414	0.28422824537082464	0.33174355212288037	9.616824098295487	0	0	TRUE
Ruminococcaceae	-0.522342	1.3539759561521794	1.8763177609833512	0.20399365179067386	0.22313243397185842	0.2411187509388264	7.7817164931290925	0	0	TRUE
Saccharimonadaceae	-1.15991	-1.15991	0	0	0	0	Inf	0	0	TRUE
Selenomonadaceae	1.6141425926153987	0	-1.61414	0	0	0	Inf	0	0	TRUE
Sphingomonadaceae	-0.138617	0.07176018090549743	0.21037674955771254	0.1916111586078263	0.19698914601992765	0.2026991954549705	1.0378765889302586	0.154	1	FALSE
Spirochaetaceae	2.382923984461106	2.4159439506789937	0.03301996621788783	0.2666247256267592	0.33709828949656123	0.3539754638141267	8.937370601543149	0	0	TRUE
Streptococcaceae	1.2067116487448957	-0.225822	-1.43253	0	0	0	Inf	0	0	TRUE
Sutterellaceae	-0.252232	-0.0635494	0.18868310371627506	0	0	0	Inf	0	0	TRUE
Tannerellaceae	2.664089557984817	0.3633784168218752	-2.30071	0.32481909522996694	0.19339006736214082	0.3674538462480991	8.201763988347675	0	0	TRUE
UCG-010	-2.00618	1.0414598806273307	3.047638594646475	0.20265921786768468	0.198910794114413	0.23803569698822738	12.803283848628817	0	0	TRUE
Veillonellaceae	0.7713900760994932	0.16084336784795147	-0.610547	0	0	0	Inf	0	0	TRUE
Veillonellales-Selenomonadales_uncultured	0	1.4256738868036247	1.4256738868036247	0	0	0	Inf	0	0	TRUE
WCHB1-41_norank	0.47443542594525034	-0.0312985	-0.505734	0.2822895022461167	0.2808684687180837	0.30738062724267334	1.680669745669853	0.054	1	FALSE
Xanthomonadaceae	-0.111908	0.08392505241281742	0.19583256685656858	0.20615904793888967	0.21464196513220024	0.20888801622015507	0.9375002472625005	0.262	1	FALSE
[Clostridium] methylpentosum group	0	0.21251843630837208	0.21251843630837208	0	0	0	Inf	0	0	TRUE
[Eubacterium] coprostanoligenes group	-0.966172	1.0470847383653643	2.0132564756312226	0.23586247066327662	0.21988631140298542	0.25744570215106644	7.820120743168844	0	0	TRUE
p-251-o5	3.8233758500751804	-0.260419	-4.08379	0	0	0	Inf	0	0	TRUE
p-2534-18B5 gut group	0.15418360641849116	-2.35021	-2.50439	0.49598188061531057	0.3985371904790394	0.4927469441097136	5.897083227538212	0	0	TRUE
