# Supplementary material for: Evidence for the effects on the wildlife gut microbiome by grazing: The potential gut microbiota transmission between Yunnan snub-nosed monkeys (Rhinopithecus bieti) and sympatric livestock
Source: iScience. 2025 Nov 19;28(12):114147. doi: 10.1016/j.isci.2025.114147 (PMC12719169; doi:10.1016/j.isci.2025.114147)
Supplement: Table S3. The sample information in this study [file mmc4.xlsx]

## Sheet: Sheet1
Sample ID	Species
WS-1	Yunnan snub-nosed monkeys(Rhinopithecus bieti)
WS-2	Yunnan snub-nosed monkeys(Rhinopithecus bieti)
WS-3	Yunnan snub-nosed monkeys(Rhinopithecus bieti)
WS-4	Yunnan snub-nosed monkeys(Rhinopithecus bieti)
WS-5	Yunnan snub-nosed monkeys(Rhinopithecus bieti)
WS-6	Yunnan snub-nosed monkeys(Rhinopithecus bieti)
WS-7	Yunnan snub-nosed monkeys(Rhinopithecus bieti)
WS-A	Yunnan snub-nosed monkeys(Rhinopithecus bieti)
WS-8	Yunnan snub-nosed monkeys(Rhinopithecus bieti)
WS-9	Yunnan snub-nosed monkeys(Rhinopithecus bieti)
WS-10	Yunnan snub-nosed monkeys(Rhinopithecus bieti)
WS-11	Yunnan snub-nosed monkeys(Rhinopithecus bieti)
WS-12	Yunnan snub-nosed monkeys(Rhinopithecus bieti)
WS-13	Yunnan snub-nosed monkeys(Rhinopithecus bieti)
WS-14	Yunnan snub-nosed monkeys(Rhinopithecus bieti)
WS-15	Yunnan snub-nosed monkeys(Rhinopithecus bieti)
WS-16	Yunnan snub-nosed monkeys(Rhinopithecus bieti)
WS-17	Yunnan snub-nosed monkeys(Rhinopithecus bieti)
WS-18	Yunnan snub-nosed monkeys(Rhinopithecus bieti)
WS-19	Yunnan snub-nosed monkeys(Rhinopithecus bieti)
WS-121	Yunnan snub-nosed monkeys(Rhinopithecus bieti)
WS-20	Yunnan snub-nosed monkeys(Rhinopithecus bieti)
WS-21	Yunnan snub-nosed monkeys(Rhinopithecus bieti)
WS-22	Yunnan snub-nosed monkeys(Rhinopithecus bieti)
WS-23	Yunnan snub-nosed monkeys(Rhinopithecus bieti)
WS-24	Yunnan snub-nosed monkeys(Rhinopithecus bieti)
WS-25	Yunnan snub-nosed monkeys(Rhinopithecus bieti)
WS-26	Yunnan snub-nosed monkeys(Rhinopithecus bieti)
WS-27	Yunnan snub-nosed monkeys(Rhinopithecus bieti)
WS-28	Yunnan snub-nosed monkeys(Rhinopithecus bieti)
WS-29	Yunnan snub-nosed monkeys(Rhinopithecus bieti)
WS-30	Yunnan snub-nosed monkeys(Rhinopithecus bieti)
WS-31	Yunnan snub-nosed monkeys(Rhinopithecus bieti)
WS-32	Yunnan snub-nosed monkeys(Rhinopithecus bieti)
WS-33	Yunnan snub-nosed monkeys(Rhinopithecus bieti)
WS-34	Yunnan snub-nosed monkeys(Rhinopithecus bieti)
WS-35	Yunnan snub-nosed monkeys(Rhinopithecus bieti)
WS-36	Yunnan snub-nosed monkeys(Rhinopithecus bieti)
WS-37	Yunnan snub-nosed monkeys(Rhinopithecus bieti)
WS-38	Yunnan snub-nosed monkeys(Rhinopithecus bieti)
WS-39	Yunnan snub-nosed monkeys(Rhinopithecus bieti)
WS-40	Yunnan snub-nosed monkeys(Rhinopithecus bieti)
WS-41	Yunnan snub-nosed monkeys(Rhinopithecus bieti)
WS-42	Yunnan snub-nosed monkeys(Rhinopithecus bieti)
WS-43	Yunnan snub-nosed monkeys(Rhinopithecus bieti)
DZ-1	Yunnan snub-nosed monkeys(Rhinopithecus bieti)
DZ-2	Yunnan snub-nosed monkeys(Rhinopithecus bieti)
DZ-3	Yunnan snub-nosed monkeys(Rhinopithecus bieti)
DZ-4	Yunnan snub-nosed monkeys(Rhinopithecus bieti)
DZ-5	Yunnan snub-nosed monkeys(Rhinopithecus bieti)
DZ-6	Yunnan snub-nosed monkeys(Rhinopithecus bieti)
DZ-7	Yunnan snub-nosed monkeys(Rhinopithecus bieti)
DZ-8	Yunnan snub-nosed monkeys(Rhinopithecus bieti)
DZ-9	Yunnan snub-nosed monkeys(Rhinopithecus bieti)
DZ-10	Yunnan snub-nosed monkeys(Rhinopithecus bieti)
DZ-11	Yunnan snub-nosed monkeys(Rhinopithecus bieti)
DZ-12	Yunnan snub-nosed monkeys(Rhinopithecus bieti)
DZ-13	Yunnan snub-nosed monkeys(Rhinopithecus bieti)
DZ-14	Yunnan snub-nosed monkeys(Rhinopithecus bieti)
DZ-15	Yunnan snub-nosed monkeys(Rhinopithecus bieti)
DZ-16	Yunnan snub-nosed monkeys(Rhinopithecus bieti)
DZ-17	Yunnan snub-nosed monkeys(Rhinopithecus bieti)
DZ-18	Yunnan snub-nosed monkeys(Rhinopithecus bieti)
DZ-19	Yunnan snub-nosed monkeys(Rhinopithecus bieti)
DZ-20	Yunnan snub-nosed monkeys(Rhinopithecus bieti)
DZ-21	Yunnan snub-nosed monkeys(Rhinopithecus bieti)
DZ-22	Yunnan snub-nosed monkeys(Rhinopithecus bieti)
DZ-23	Yunnan snub-nosed monkeys(Rhinopithecus bieti)
DZ-24	Yunnan snub-nosed monkeys(Rhinopithecus bieti)
DZ-25	Yunnan snub-nosed monkeys(Rhinopithecus bieti)
DZ-26	Yunnan snub-nosed monkeys(Rhinopithecus bieti)
DZ-27	Yunnan snub-nosed monkeys(Rhinopithecus bieti)
DZ-28	Yunnan snub-nosed monkeys(Rhinopithecus bieti)
DW-1	Yunnan snub-nosed monkeys(Rhinopithecus bieti)
DW-2	Yunnan snub-nosed monkeys(Rhinopithecus bieti)
DW-3	Yunnan snub-nosed monkeys(Rhinopithecus bieti)
DW-4	Yunnan snub-nosed monkeys(Rhinopithecus bieti)
DW-5	Yunnan snub-nosed monkeys(Rhinopithecus bieti)
DW-6	Yunnan snub-nosed monkeys(Rhinopithecus bieti)
DW-7	Yunnan snub-nosed monkeys(Rhinopithecus bieti)
DW-8	Yunnan snub-nosed monkeys(Rhinopithecus bieti)
DW-9	Yunnan snub-nosed monkeys(Rhinopithecus bieti)
DW-10	Yunnan snub-nosed monkeys(Rhinopithecus bieti)
DW-11	Yunnan snub-nosed monkeys(Rhinopithecus bieti)
DW-13	Yunnan snub-nosed monkeys(Rhinopithecus bieti)
DW-14	Yunnan snub-nosed monkeys(Rhinopithecus bieti)
DW-15	Yunnan snub-nosed monkeys(Rhinopithecus bieti)
DW-16	Yunnan snub-nosed monkeys(Rhinopithecus bieti)
DW-17	Yunnan snub-nosed monkeys(Rhinopithecus bieti)
DW-18	Yunnan snub-nosed monkeys(Rhinopithecus bieti)
DW-19	Yunnan snub-nosed monkeys(Rhinopithecus bieti)
DW-20	Yunnan snub-nosed monkeys(Rhinopithecus bieti)
DW-21	Yunnan snub-nosed monkeys(Rhinopithecus bieti)
DW-22	Yunnan snub-nosed monkeys(Rhinopithecus bieti)
DW-23	Yunnan snub-nosed monkeys(Rhinopithecus bieti)
DW-24	Yunnan snub-nosed monkeys(Rhinopithecus bieti)
DW-25	Yunnan snub-nosed monkeys(Rhinopithecus bieti)
DW-26	Yunnan snub-nosed monkeys(Rhinopithecus bieti)
DW-27	Yunnan snub-nosed monkeys(Rhinopithecus bieti)
DW-28	Yunnan snub-nosed monkeys(Rhinopithecus bieti)
DW-29	Yunnan snub-nosed monkeys(Rhinopithecus bieti)
DW-30	Yunnan snub-nosed monkeys(Rhinopithecus bieti)
DW-31	Yunnan snub-nosed monkeys(Rhinopithecus bieti)
DW-32	Yunnan snub-nosed monkeys(Rhinopithecus bieti)
DW-33	Yunnan snub-nosed monkeys(Rhinopithecus bieti)
DW-34	Yunnan snub-nosed monkeys(Rhinopithecus bieti)
P-1	pig(Sus scrofa domesticus)
P-2	pig(Sus scrofa domesticus)
P-3	pig(Sus scrofa domesticus)
P-4	pig(Sus scrofa domesticus)
P-5	pig(Sus scrofa domesticus)
P-6	pig(Sus scrofa domesticus)
P-7	pig(Sus scrofa domesticus)
P-8	pig(Sus scrofa domesticus)
P-9	pig(Sus scrofa domesticus)
P-10	pig(Sus scrofa domesticus)
P-11	pig(Sus scrofa domesticus)
P-12	pig(Sus scrofa domesticus)
P-13	pig(Sus scrofa domesticus)
P-14	pig(Sus scrofa domesticus)
P-15	pig(Sus scrofa domesticus)
P-16	pig(Sus scrofa domesticus)
P-17	pig(Sus scrofa domesticus)
P-18	pig(Sus scrofa domesticus)
P-19	pig(Sus scrofa domesticus)
P-20	pig(Sus scrofa domesticus)
P-21	pig(Sus scrofa domesticus)
P-22	pig(Sus scrofa domesticus)
P-23	pig(Sus scrofa domesticus)
P-24	pig(Sus scrofa domesticus)
P-25	pig(Sus scrofa domesticus)
P-26	pig(Sus scrofa domesticus)
P-27	pig(Sus scrofa domesticus)
P-28	pig(Sus scrofa domesticus)
P-29	pig(Sus scrofa domesticus)
P-30	pig(Sus scrofa domesticus)
C-1	cattle(Bos primigenius taurus)
C-2	cattle(Bos primigenius taurus)
C-3	cattle(Bos primigenius taurus)
C-4	cattle(Bos primigenius taurus)
C-5	cattle(Bos primigenius taurus)
C-6	cattle(Bos primigenius taurus)
C-7	cattle(Bos primigenius taurus)
C-8	cattle(Bos primigenius taurus)
C-9	cattle(Bos primigenius taurus)
C-10	cattle(Bos primigenius taurus)
C-11	cattle(Bos primigenius taurus)
C-12	cattle(Bos primigenius taurus)
C-13	cattle(Bos primigenius taurus)
C-14	cattle(Bos primigenius taurus)
C-15	cattle(Bos primigenius taurus)
C-16	cattle(Bos primigenius taurus)
C-18	cattle(Bos primigenius taurus)
C-19	cattle(Bos primigenius taurus)
C-20	cattle(Bos primigenius taurus)
C-21	cattle(Bos primigenius taurus)
C-22	cattle(Bos primigenius taurus)
C-23	cattle(Bos primigenius taurus)
C-24	cattle(Bos primigenius taurus)
C-25	cattle(Bos primigenius taurus)
C-26	cattle(Bos primigenius taurus)
C-27	cattle(Bos primigenius taurus)
C-28	cattle(Bos primigenius taurus)
C-29	cattle(Bos primigenius taurus)
C-30	cattle(Bos primigenius taurus)
H-18	Soil
J-4	Soil
J-5	Soil
J-12	Soil
Y-1	Soil
Y-4	Soil
Y-6	Soil
Y-10	Soil
Y-12	Soil
Y-13	Soil
